# Supplementary material for: A Novel Sodium–Potassium Anode Supported by Fluorinated Aluminum Foam
Source: Materials (Basel). 2023 Nov 22;16(23):7269. doi: 10.3390/ma16237269 (PMC10707027; doi:10.3390/ma16237269)
Supplement: Supplementary file 1 [file materials-16-07269-s001.zip]

Archive with 1 entries (1 files):
- materials-2687849-supplementary.pdf
